# Supplementary material for: CD1d deficiency inhibits the development of abdominal aortic aneurysms in LDL receptor deficient mice
Source: PLoS One. 2018 Jan 18;13(1):e0190962. doi: 10.1371/journal.pone.0190962 (PMC5773169; doi:10.1371/journal.pone.0190962)
Supplement: S1 File — (XLSX) [file pone.0190962.s004.xlsx]

## Sheet: Fig 1
	Death due to aortic ruptures
	Day	LDLr-/-	LDLr-/-CD1d-/-
	0	0	0
	1	0	0
	2	0	0
	3	0	0
	4	0	0
	5	0	0
	6	0	0
	7	2	0
	8	1	0
	9	0	0
	10	0	0
	11	0	0
	12	0	0
	13	0	0
	14	0	0
	15	0	0
	16	1	0
	17	1	0
	18	0	0
	19	0	0
	20	0	0
	21	0	0
	22	0	0
	23	0	0
	24	0	0
	25	0	0
	26	0	0
	27	0	0
	28	0	0
	29	0	0
	30	0	0

## Sheet: Fig 2
	Aneurysm/Aorta ratio (A)				AAA scoring (B)			AAA scoring (C)
	LDLr-/-	LDLr-/-CD1d-/-		AAA type	LDLr-/-	LDLr-/-CD1d-/-		LDLr-/-	LDLr-/-CD1d-/-
	1.38	1.14		0	2	9		0	0
	1.5	1.88		I	3	0		1	2
	1.89	2.13		II	2	2		1	2
	1.33	1.25		III	0	0		0	0
	1.89	1.38		IV	5	0		1	0
	2	1						2	0
	2	1						2	0
		1.43						4	0
		1.25						4	0
		1.43						4	0
		1						4	0
								4

## Sheet: Fig 3
							%CD25+ within			CD25 expression
	%Tetramer+ cells spleen (A)			%Tetramer+ cells liver (A)			Tetramer+ population (B)			of Tetramer+ cells (C)			In vitro effects of Ang II on NKT cells (D)
	control	Ang II		control	Ang II		control	Ang II		control	Ang II			control	aGalCer	Ang II	aGalCer+Ang II
	1.5	1.2		6.5	4.2		57.5	82.7		642	1389		LDLr-/-	51.3	177.5	60.4	282.6
	1.8	1.2		4	10.4		61.4	79		911	1024			50.4	136.5	56.8	265.7
	1.1	1.8		7.4	8.1		61.8	74.1		714	966			57.4	132.2	79.6	277.8
	1.2	1.5		4.9	5.1		65.5	71.2		683	834
	1.6	1.9		6.8	6.1		67.8	72.8		753	967		LDLr-/-CD1d-/-	42.3222	42.7496	45.4846	47.7068
														42.6641	45.6556	43.0915	49.5017
														43.5188	44.6299	45.6556	45.2282

## Sheet: Fig 4
		vSMC - Cathepsin S (A)					vSMC - MMP-12 (B)					vSMC - Cathepsin K (C)
	control	aGalCer	OCH			control	aGalCer	OCH			control	aGalCer	OCH
	1	2.469	3.27			1	3.11	5.16			1	1.241	1.3
	1	2.382	3.287			1	3.45	4.37			1	1.585	1.295
	1	2.602	3.118			1	2.92	4.66			1	1.32	1.415
		BMDM - Cathepsin S (D)					BMDM - MMP-12 (E)					BMDM - Cathepsin L (F)
	control	aGalCer	OCH			control	aGalCer	OCH			control	aGalCer	OCH
	1	1.245	1.946			1	2.225	3.184			1	2.1545	3.387
	1	1.451	2.212			1	1.659	4.195			1	1.742	2.285
	1	1.423	2.449			1	1.988	3.852			1	1.422	2.95

## Sheet: Fig 5
	MTT Assay vSMCs (A)								MTT Assay vSMCs + anit-IFNy (B)							MTT Assay vSMCs + anit-IL4 (C)							MTT Assay vSMCs + anit-IL10 (D)
			aGalCer (ng/ml)			OCH (ng/ml)						anti-IFNy (µg/ml)							anti-IL4 (µg/ml)							anti-IL10 (µg/ml)
	control	50	100	200	50	100	200		control	aGalCer	1	5	10	20		control	OCH	1	5	10	20		control	OCH	1	5	10	20
	2.764	2.133	1.308	1.224	1.801	1.25	0.65		1.585	1.33	0.648	0.854	1.618	1.081		1.147	0.549	1.196	0.819	0.655	1.269		2.192	0.658	1.19	0.839	0.562	0.525
	2.152	1.86	1.252	1.297	1.768	2.132	1.206		1.121	0.595	0.789	0.725	1.133	1.741		0.944	0.546	0.839	0.737	1.38	1.025		1.852	0.646	0.987	0.794	0.842	0.976
	2.141	1.943	1.258	1.041	1.648	1.075	1.124		1.992	1.152	1.055	1.396	0.996	1.658		1.056	1.006	0.926	1.196	1.321	1.369		1.895	0.769	0.955	0.802	0.425	0.515
	2.013	1.878	1.426	0.986	2.554	1.289	1.083		1.574	0.958	1.082	1.11	1.544	0.995		1.519	0.976	0.579	0.932	1.268	1.698		1.125	1.452	0.47	0.762	0.951	0.687
	2.79	1.457	0.916	1.338		1.26	1.314		1.945	0.448	0.752	1.301	1.112	1.928		1.289	0.798	1.356	0.936	0.91	1.323		1.51	0.966	0.448	0.894	0.421	1.079
									1.051	0.652						1.092	0.46						1.178	1.185

## Sheet: S1 Fig
	diameter thoracic aorta			diameter abdominal aorta
	LDLr-/-	LDLr-/-CD1d-/-		LDLr-/-	LDLr-/-CD1d-/-
	1	0.9		0.8	0.6
	1	1		0.6	0.6
	1.1	1		0.6	0.6
	0.8	1		0.6	0.6
	1.1	1		0.5	0.6
	0.9	1		0.6	0.5
	1.1	0.9		0.6	0.6
		0.9			0.5
		1			0.6
		0.9			0.6
		0.9			0.6

## Sheet: S3 Fig
			Cholesterol (A)						Weight (B)				Plaque size (C)
		t=0	t=1	t=3	t=5			t=0	t=1	t=3	t=5
	LDLr-/-	227.857	420.714	1003.63	1160.8		LDLr-/-	24	23	25	28		LDLr-/-	59477
		235	327.857	822.356	1144.8			27	26	27	31			98735
		227.857	377.857	943.202	1200.8			28	27	28	28.9			196567
		242.143	420.714	828.399	1464.8			28	28	27	31.9			84467
		263.571	420.714	695.468	1472.8			28	27	29	27.3			67853
		242.143	385	834.441	1904.8			25	25	27	27.5			50059
		256.429	449.286	912.991	1560.8			27	28	29	24.4			40535
		256.429	463.571	1033.84				27	26	25
		270.714	449.286	919.033				26	26	23
		213.571	463.571					29	28
		277.857	506.429					26	26
		299.286	606.429					23	24
	LDLr-/-CD1d-/-	242.143	335	792.145	1344.8		LDLr-/-CD1d-/-	28	28	29	29.5		LDLr-/-CD1d-/-	58120
		235	370.714	713.595	752.8			28	27	31	28.7			87837
		277.857	406.429	695.468	1592.8			26	28	27	28.2			60713
		242.143	406.429	725.68	1520.8			24	23	25	26.1			31935
		227.857	413.571	767.976	1808.8			20	20	24	26.4			40664
		256.429	370.714	888.822	1624.8			25	25	28	29			44592
		242.143	456.429	912.991	1352.8			23	22	25	26.1			63029
		256.429	435	858.61	1496.8			25	24	26	25.3			43521
		263.571	456.429	864.653	1392.8			26	25	27	28.7			44686
		292.143	535	906.949	1680.8			25	25	26	27.6			103305
		313.571	520.714	870.695	1496.8			25	25	24	26.3			71532
